# Supplementary material for: Combined surgery and chondrocyte cell-sheet transplantation improves clinical and structural outcomes in knee osteoarthritis
Source: NPJ Regen Med. 2019 Feb 21;4:4. doi: 10.1038/s41536-019-0069-4 (PMC6384900; doi:10.1038/s41536-019-0069-4)
Supplement: Supplementary file 2 — Supplementary Data 1 [file 41536_2019_69_MOESM2_ESM.xlsx]

## Sheet: Sheet1
	Symptoms	Pre-ope	1M	3M	6M	12M	24M	36M
	Case 1	57.1429	67.8571	64.2857	60.7143	82.1429	91.0714	100
	Case 2	57.1429	42.8571	53.5714	75	96.4286	96.4286	100
	Case 3	75	82.1429	78.5714	92.8571	100	100	100
	Case 4	25	67.8571	50	89.2857	89.2857	96.4286	96.4286
	Case 5	50	60.7143	75	75	78.5714	92.8571	100
	Case 6	17.8571	85.7143	96.4286	96.4286	92.8571	100	96.4286
	Case 7	75	75	82.1429	82.1429	92.8571	96.4286	96.4286
	Case 8	53.5714	50	64.2857	82.1429	100	100	92.8571
		Missing data indicated in blue was calculated from 12M and 36M average
	Pain	Pre-ope	1M	3M	6M	12M	24M	36M
	Case 1	55.5556	72.2222	86.1111	97.2222	80.5556	90.2778	100
	Case 2	61.1111	52.7778	77.7778	91.6667	94.4444	97.2222	100
	Case 3	66.6667	66.6667	75	88.8889	100	100	100
	Case 4	27.7778	72.2222	61.1111	88.8889	86.1111	100	97.2222
	Case 5	36.1111	66.6667	69.4444	75	88.8889	91.6667	91.6667
	Case 6	30.5556	77.7778	80.5556	91.6667	91.6667	100	100
	Case 7	55.5556	75	77.7778	94.4444	91.6667	100	94.4444
	Case 8	58.3333	69.4444	75	69.4444	83.3333	100	100
		Missing data indicated in blue was calculated from 12M and 36M average
	ADL	Pre-ope	1M	3M	6M	12M	24M	36M
	Case 1	47.0588	83.8235	95.5882	97.0588	95.5882	97.7941	100
	Case 2	72.0588	69.1176	73.5294	82.3529	100	100	100
	Case 3	89.7059	88.2353	95.5882	95.5882	100	100	100
	Case 4	42.6471	82.3529	85.2941	95.5882	95.5882	98.5294	98.5294
	Case 5	52.9412	66.1765	77.9412	85.2941	94.1176	98.5294	97.0588
	Case 6	41.1765	80.8824	88.2353	95.5882	95.5882	100	100
	Case 7	61.7647	82.3529	88.2353	94.1176	94.1176	98.5294	97.0588
	Case 8	88.2353	72.0588	91.1765	97.0588	92.6471	100	97.0588
		Missing data indicated in blue was calculated from 12M and 36M average
	Sport/Rec	Pre-ope	1M	3M	6M	12M	24M	36M
	Case 1	20	15	10	70	80	85	90
	Case 2	50	5	10	55	80	95	100
	Case 3	35	0	5	75	90	100	100
	Case 4	0	0	20	35	60	90	95
	Case 5	30	5	15	35	60	75	90
	Case 6	10	0	10	50	80	95	85
	Case 7	5	0	5	5	65	70	75
	Case 8	50	0	35	25	45	100	100
		Missing data indicated in blue was calculated from 12M and 36M average
	QOL	Pre-ope	1M	3M	6M	12M	24M	36M
	Case 1	43.75	56.25	50	81.25	56.25	75	93.75
	Case 2	43.75	31.25	50	75	75	93.75	100
	Case 3	37.5	56.25	68.75	75	75	100	100
	Case 4	18.75	56.25	43.75	68.75	56.25	100	81.25
	Case 5	31.25	50	37.5	25	43.75	62.5	62.5
	Case 6	6.25	62.5	56.25	56.25	75	81.25	87.5
	Case 7	43.75	50	37.5	62.5	68.75	87.5	75
	Case 8	31.25	25	37.5	18.75	56.25	93.75	81.25
		Missing data indicated in blue was calculated from 12M and 36M average
	LSK	Pre-ope	1M	3M	6M	12M	24M	36M
	Case 1	36	75	67	89	85	92	99
	Case 2	76	59	88	96	90	95	100
	Case 3	58	59	81	78	95	100	100
	Case 4	45	39	81	94	99	99	99
	Case 5	27	69	42	57	83	93	93
	Case 6	28	62	73	93	90	100	99
	Case 7	52	50	78	67	89	95	95
	Case 8	60	58	63	82	85	100	95
