# Supplementary material for: Combined surgery and chondrocyte cell-sheet transplantation improves clinical and structural outcomes in knee osteoarthritis
Source: NPJ Regen Med. 2019 Feb 21;4:4. doi: 10.1038/s41536-019-0069-4 (PMC6384900; doi:10.1038/s41536-019-0069-4)
Supplement: Supplementary file 3 — Supplementary Data 2 [file 41536_2019_69_MOESM3_ESM.xlsx]

## Sheet: Sheet1
	KOOS (Total) 12 month	ACAN	CSGALNACT1	BMP6	PTGS2	POU5F1	CXCL6
	p (weight_coefficient)	0.857143	-0.571429	-0.571429	-0.428571	0.428571	-0.285714
	KOOS (Total) 12 month	ACAN	CSGALNACT1	BMP6	PTGS2	POU5F1	CXCL6	Gene Score
SL-1	78.908	2.30816	0.653878	1.45551	0.173878	-1.3451	0.693878	3.9402
SL-3	93	2.29102	0.082449	0.906939	0.182449	0.789184	0.136735	4.38878
SL-4	77.448	-2.86898	0.0881633	-1.36163	0.713878	1.21347	-0.731837	-2.94694
SL-5	73.066	-1.12041	-1.06612	-0.813061	-0.670408	-0.0722449	-0.457551	-4.1998
SL-6	87.024	0.713878	1.80245	0.346939	1.82388	1.21347	0.399592	6.3002
SL-7	82.48	1.54531	-1.06612	-0.287347	-0.683265	0.802041	0.122449	0.433061
SL-8	75.446	-2.86898	-0.494694	-0.247347	-1.54041	-2.60082	-0.163265	-7.91551
Cronbach's alpha	0.726689
	Lysholm score 12 month	GATA6	CNMD	GDF5	ADAMTS5	SP7	MATN2
	p (weight_coefficient)	-1	0.857143	-0.714286	-0.714286	0.714286	0.285714
	Lysholm score 12 month	GATA6	CNMD	GDF5	ADAMTS5	SP7	MATN2	Gene Score
SL-1	85	-1.19714	-2.07306	-0.812245	-0.815306	-2.9898	-0.561633	-8.44918
SL-3	95	1.66286	2.17837	-0.183673	0.520408	1.34592	1.15265	6.67653
SL-4	99	3.84286	2.23837	2.78061	2.07041	2.74592	0.852653	14.5308
SL-5	83	-2.18714	0.489796	-0.112245	-0.772449	-0.139796	0.284082	-2.43776
SL-6	90	0.312857	-0.358776	0.0877551	2.07041	2.0602	-0.310204	3.86224
SL-7	89	-0.187143	-0.375918	-0.890816	-0.815306	0.588776	-0.278776	-1.95918
SL-8	85	-2.24714	-2.09878	-0.869388	-2.25816	-3.61122	-1.13878	-12.2235
Cronbach's alpha	0.927955
	OARSI Histological Assessment	ACAN	BMP6	POU5F1	CXCL6	VEGFA	PTGS2
	p (weight_coefficient)	-1	0.714286	-0.571429	0.571429	-0.285714	0.285714
	OARSI Histological Assessment	ACAN	BMP6	POU5F1	CXCL6	VEGFA	PTGS2	Gene Score
SL-1	4	-2.69286	-1.81939	1.79347	-1.38776	0.285714	-0.115918	-3.93673
SL-3	2	-2.67286	-1.13367	-1.05224	-0.273469	0	-0.121633	-5.25388
SL-4	12	3.34714	1.70204	-1.61796	1.46367	0.294286	-0.475918	4.71327
SL-5	3	1.30714	1.01633	0.0963265	0.915102	-0.285714	0.446939	3.49612
SL-6	3	-0.832857	-0.433673	-1.61796	-0.799184	-0.285714	-1.21592	-5.18531
SL-7	5	-1.80286	0.359184	-1.06939	-0.244898	0	0.45551	-2.30245
SL-8	14	3.34714	0.309184	3.46776	0.326531	-0.00857143	1.02694	8.46898
Cronbach's alpha	0.648164
